# Supplementary material for: Identification of FTO as a key m6A demethylase linking immune dysregulation to sepsis pathogenesis
Source: Front Immunol. 2026 Feb 18;17:1756059. doi: 10.3389/fimmu.2026.1756059 (PMC12956523; doi:10.3389/fimmu.2026.1756059)
Supplement: Supplementary file 7 [file Table5.xlsx]

## Sheet: Sheet1
Supplementary Table 5.Experimentally validated and predicted target genes of FTO.
validated	predicted
ABCC10	5S_rRNA
AK4	5_8S_rRNA
AMH	7SK
ASB2	A1BG
ATF4	A1BG-AS1
ATG5	A1CF
ATP5F1A	A2M
ATP5MC1	A2M-AS1
BAX	A2ML1
BCL2	A3GALT2
BNIP3	A4GALT
CASP3	AAAS
CCND1	AACS
CD274	AACSP1
CDH1	AADAC
CDK2	AADACL3
CDK4	AADACP1
CEBPA	AADAT
CIDEC	AAGAB
CITED2	AAK1
COL18A1	AAMDC
COX5A	AAMP
CSNK2A2	AAR2
CTNNB1	AARD
CTSB	AARS1
CTSV	AARS2
CXCR4	AARSD1
CYCS	AARSD1P1
CYP19A1	AASDH
CYP2C8	AASDHPPT
DDIT3	AASS
DGAT2	AATBC
DLEU2	AATF
E2F1	AATK
EIF4G1	ABAT
ESR1	ABCA1
FASN	ABCA10
FLOT2	ABCA11P
FOS	ABCA13
FOXL2	ABCA17P
FOXO1	ABCA2
FSHR	ABCA3
FZD10	ABCA4
G6PC1	ABCA5
GHRL	ABCA7
GNAO1	ABCA8
HLA-G	ABCA9
HOXB13	ABCB1
HOXC13-AS	ABCB10
HSPA1A	ABCB10P1
IFITM1	ABCB11
INS	ABCB4
ITGA6	ABCB5
ITGB1	ABCB6
KDR	ABCB7
KLF4	ABCB8
KLF5	ABCB9
LILRB4	ABCC1
MALAT1	ABCC10
MAP1LC3A	ABCC11
MBOAT4	ABCC13
MC4R	ABCC2
MERTK	ABCC3
MIR22	ABCC4
MIR576	ABCC5-AS1
MIR7-1	ABCC6
MIRLET7E	ABCC6P1
MKI67	ABCC6P2
MMP13	ABCC8
MMP9	ABCC9
MTA1	ABCD1
MTHFR	ABCD2
MXI1	ABCD3
MYC	ABCD4
MZF1	ABCE1
NANOG	ABCF1
NOP16	ABCF2
NOTCH1	ABCF2-H2BE1
NRF1	ABCF3
PARP1	ABCG1
PCNA	ABCG2
PDCD1	ABCG4
PDE1C	ABCG8
PDE4B	ABHD1
PGD	ABHD10
PPARA	ABHD11
PPARG	ABHD11-AS1
PPARGC1A	ABHD12
PYCR1	ABHD12B
RARA	ABHD13
RUNX2	ABHD14A
SIRT1	ABHD14A-ACY1
SLC1A5	ABHD14B
SNAI2	ABHD15
SON	ABHD16A
SOX10	ABHD16B
SOX2	ABHD17A
SQSTM1	ABHD17AP3
SREBF1	ABHD17B
STAT3	ABHD17C
TFAM	ABHD18
TSC1	ABHD2
UGT2B7	ABHD3
USP7	ABHD4
ZEB1	ABHD5
	ABHD6
	ABHD8
	ABI1
	ABI2
	ABI3
	ABI3BP
	ABITRAM
	ABL1
	ABL2
	ABLIM1
	ABLIM2
	ABLIM3
	ABO
	ABR
	ABRA
	ABRACL
	ABRAXAS1
	ABRAXAS1P2
	ABRAXAS2
	ABT1
	ABTB1
	ABTB2
	ACAA1
	ACAA2
	ACAA2P1
	ACACA
	ACACB
	ACAD10
	ACAD11
	ACAD8
	ACAD9
	ACADL
	ACADM
	ACADS
	ACADSB
	ACADVL
	ACAP1
	ACAP2
	ACAP2-IT1
	ACAP3
	ACAT1
	ACAT2
	ACBD3
	ACBD3-AS1
	ACBD4
	ACBD5
	ACBD6
	ACBD7
	ACCS
	ACD
	ACE
	ACE2
	ACER2
	ACER3
	ACHE
	ACIN1
	ACKR2
	ACKR3
	ACKR4
	ACLY
	ACMSD
	ACO1
	ACO2
	ACO2P1
	ACOT1
	ACOT11
	ACOT13
	ACOT4
	ACOT7
	ACOT8
	ACOT9
	ACOX1
	ACOX2
	ACOX3
	ACOXL
	ACP1
	ACP2
	ACP3
	ACP5
	ACP6
	ACP7
	ACRV1
	ACSBG1
	ACSBG2
	ACSF2
	ACSF3
	ACSL1
	ACSL3
	ACSL3P1
	ACSL4
	ACSL5
	ACSL6
	ACSM1
	ACSM2A
	ACSM2B
	ACSM3
	ACSM4
	ACSM5
	ACSM5P1
	ACSM6
	ACSS1
	ACSS2
	ACSS3
	ACTA1
	ACTA2
	ACTA2-AS1
	ACTB
	ACTBL2
	ACTBP1
	ACTBP15
	ACTBP16
	ACTBP4
	ACTBP6
	ACTC1
	ACTG1
	ACTG1P1
	ACTG1P10
	ACTG1P14
	ACTG1P17
	ACTG1P19
	ACTG1P20
	ACTG1P21
	ACTG1P4
	ACTG2
	ACTL10
	ACTL11P
	ACTL6A
	ACTL6B
	ACTL8
	ACTL9
	ACTN1
	ACTN1-DT
	ACTN2
	ACTN3
	ACTN4
	ACTR10
	ACTR1A
	ACTR1B
	ACTR2
	ACTR2P2
	ACTR3
	ACTR3-AS1
	ACTR3B
	ACTR3C
	ACTR5
	ACTR6
	ACTR8
	ACTRT3
	ACVR1
	ACVR1B
	ACVR1C
	ACVR2A
	ACVR2B
	ACVR2B-AS1
	ACVRL1
	ACY1
	ACY3
	ACYP1
	ACYP2
	ADA
	ADA2
	ADAD1
	ADAL
	ADAM10
	ADAM11
	ADAM12
	ADAM15
	ADAM17
	ADAM19
	ADAM1A
	ADAM22
	ADAM23
	ADAM28
	ADAM30
	ADAM32
	ADAM6
	ADAM8
	ADAM9
	ADAMDEC1
	ADAMTS1
	ADAMTS10
	ADAMTS12
	ADAMTS13
	ADAMTS14
	ADAMTS15
	ADAMTS16
	ADAMTS16-DT
	ADAMTS17
	ADAMTS18
	ADAMTS19
	ADAMTS19-AS1
	ADAMTS2
	ADAMTS20
	ADAMTS3
	ADAMTS4
	ADAMTS5
	ADAMTS6
	ADAMTS7
	ADAMTS7P5
	ADAMTS8
	ADAMTS9
	ADAMTS9-AS1
	ADAMTSL1
	ADAMTSL2
	ADAMTSL3
	ADAMTSL4
	ADAMTSL4-AS1
	ADAMTSL5
	ADAP1
	ADAP2
	ADAR
	ADARB1
	ADARB2
	ADARB2-AS1
	ADAT1
	ADAT2
	ADAT3
	ADCK1
	ADCK2
	ADCK5
	ADCY1
	ADCY10
	ADCY10P1
	ADCY2
	ADCY3
	ADCY4
	ADCY5
	ADCY6
	ADCY7
	ADCY8
	ADCY9
	ADCYAP1
	ADCYAP1R1
	ADD1
	ADD2
	ADD3
	ADD3-AS1
	ADGRA2
	ADGRA3
	ADGRA3P1
	ADGRB1
	ADGRB2
	ADGRB3
	ADGRD1
	ADGRD1-AS1
	ADGRD2
	ADGRE1
	ADGRE2
	ADGRE3
	ADGRE4P
	ADGRE5
	ADGRF1
	ADGRF2
	ADGRF3
	ADGRF4
	ADGRF5
	ADGRG1
	ADGRG2
	ADGRG3
	ADGRG4
	ADGRG5
	ADGRG6
	ADGRG7
	ADGRL1
	ADGRL2
	ADGRL3
	ADGRV1
	ADH1B
	ADH1C
	ADH4
	ADH5
	ADH5P2
	ADH5P3
	ADH5P4
	ADH6
	ADHFE1
	ADI1
	ADIPOR1
	ADIPOR2
	ADIRF
	ADIRF-AS1
	ADK
	ADM
	ADM2
	ADM5
	ADNP
	ADNP-AS1
	ADNP2
	ADO
	ADORA1
	ADORA2A
	ADORA2A-AS1
	ADORA2B
	ADORA3
	ADPGK
	ADPGK-AS1
	ADPRH
	ADPRHL1
	ADPRS
	ADRA1D
	ADRA2C
	ADRB1
	ADRB2
	ADRM1
	ADSL
	ADSS1
	ADSS2
	ADTRP
	AEBP1
	AEBP2
	AEN
	AFAP1-AS1
	AFAP1L1
	AFAP1L2
	AFDN
	AFDN-DT
	AFF1
	AFF2
	AFF3
	AFF4
	AFG3L1P
	AFG3L2
	AFG3L2P1
	AFM
	AFMID
	AFP
	AFTPH
	AFTPH-DT
	AGA
	AGA-DT
	AGAP1
	AGAP1-IT1
	AGAP10P
	AGAP11
	AGAP12P
	AGAP13P
	AGAP2
	AGAP2-AS1
	AGAP3
	AGAP4
	AGAP5
	AGAP6
	AGAP7P
	AGAP9
	AGBL1
	AGBL2
	AGBL3
	AGBL4
	AGBL5
	AGBL5-AS1
	AGER
	AGFG1
	AGFG2
	AGGF1
	AGGF1P1
	AGGF1P10
	AGK
	AGKP1
	AGKP2
	AGL
	AGMAT
	AGMO
	AGO1
	AGO2
	AGO3
	AGO4
	AGPAT2
	AGPAT3
	AGPAT4
	AGPAT4-IT1
	AGPAT5
	AGPS
	AGR2
	AGRN
	AGT
	AGTPBP1
	AGTR1
	AGTRAP
	AGXT
	AGXT2
	AHCTF1
	AHCTF1P1
	AHCY
	AHCYL1
	AHCYL2
	AHCYP2
	AHDC1
	AHI1
	AHI1-DT
	AHNAK
	AHNAK2
	AHR
	AHRR
	AHSA1
	AHSA2P
	AHSG
	AICDA
	AIF1
	AIF1L
	AIFM1
	AIFM2
	AIFM3
	AIG1
	AIM2
	AIMP1
	AIMP2
	AIP
	AIRE
	AIRN
	AJAP1
	AJM1
	AJUBA
	AJUBA-DT
	AK1
	AK2
	AK2P1
	AK2P2
	AK3
	AK3P3
	AK3P6
	AK4
	AK4P1
	AK4P6
	AK5
	AK6
	AK6P1
	AK6P2
	AK7
	AK8
	AK9
	AKAIN1
	AKAP1
	AKAP1-DT
	AKAP10
	AKAP11
	AKAP12
	AKAP13
	AKAP3
	AKAP5
	AKAP6
	AKAP7
	AKAP8
	AKAP8L
	AKAP9
	AKIP1
	AKIRIN1
	AKIRIN1P2
	AKIRIN2
	AKNA
	AKNAD1
	AKR1A1
	AKR1B1
	AKR1B10
	AKR1B15
	AKR1B1P6
	AKR1C1
	AKR1C2
	AKR1C3
	AKR1C7P
	AKR1D1
	AKR1E2
	AKR7A2
	AKR7A2P1
	AKR7A3
	AKR7L
	AKT1
	AKT1S1
	AKT2
	AKT3
	AKTIP
	ALAD
	ALAS1
	ALB
	ALCAM
	ALDH16A1
	ALDH18A1
	ALDH1A1
	ALDH1A2
	ALDH1A3
	ALDH1A3-AS1
	ALDH1B1
	ALDH1L1
	ALDH1L1-AS2
	ALDH1L2
	ALDH2
	ALDH3A1
	ALDH3A2
	ALDH3B1
	ALDH4A1
	ALDH5A1
	ALDH6A1
	ALDH7A1
	ALDH7A1P1
	ALDH8A1
	ALDH9A1
	ALDOA
	ALDOC
	ALDOC-AS1
	ALG1
	ALG10
	ALG10B
	ALG11
	ALG12
	ALG13
	ALG13-AS1
	ALG14
	ALG1L
	ALG1L10P
	ALG1L13P
	ALG1L9P
	ALG2
	ALG3
	ALG5
	ALG6
	ALG8
	ALG9
	ALK
	ALKAL1
	ALKAL2
	ALKBH2
	ALKBH3
	ALKBH4
	ALKBH5
	ALKBH6
	ALKBH7
	ALKBH8
	ALMS1
	ALMS1-IT1
	ALOX12
	ALOX12-AS1
	ALOX12P1
	ALOX15
	ALOX15P1
	ALOX5
	ALOX5AP
	ALOXE3
	ALPG
	ALPI
	ALPK1
	ALPK2
	ALPK3
	ALPL
	ALPP
	ALS2
	ALS2CL
	ALX1
	ALX3
	ALX4
	ALYREF
	AMACR
	AMBN
	AMBP
	AMBRA1
	AMD1
	AMD1P3
	AMDHD1
	AMDHD2
	AMER1
	AMER3
	AMFR
	AMH
	AMHR2
	AMIGO1
	AMIGO2
	AMIGO3
	AMMECR1
	AMMECR1L
	AMN
	AMN1
	AMOT
	AMOTL1
	AMOTL2
	AMPD2
	AMPD3
	AMPH
	AMT
	AMY1C
	AMY2A
	AMY2B
	AMZ1
	AMZ2
	AMZ2P1
	ANAPC1
	ANAPC10
	ANAPC10P1
	ANAPC11
	ANAPC13
	ANAPC15
	ANAPC15P2
	ANAPC16
	ANAPC1P2
	ANAPC1P4
	ANAPC2
	ANAPC4
	ANAPC5
	ANAPC7
	ANG
	ANGEL1
	ANGEL2
	ANGPT1
	ANGPT2
	ANGPT4
	ANGPTL1
	ANGPTL2
	ANGPTL3
	ANGPTL4
	ANGPTL5
	ANGPTL6
	ANGPTL8
	ANHX
	ANK1
	ANK2
	ANK3
	ANKAR
	ANKDD1A
	ANKDD1B
	ANKEF1
	ANKFN1
	ANKFY1
	ANKH
	ANKHD1
	ANKHD1-DT
	ANKHD1-EIF4EBP3
	ANKIB1
	ANKK1
	ANKLE1
	ANKLE2
	ANKMY1
	ANKMY2
	ANKRA2
	ANKRD1
	ANKRD10
	ANKRD10-IT1
	ANKRD11
	ANKRD11P1
	ANKRD11P2
	ANKRD12
	ANKRD13A
	ANKRD13B
	ANKRD13C
	ANKRD13D
	ANKRD16
	ANKRD17
	ANKRD18A
	ANKRD18B
	ANKRD18CP
	ANKRD18DP
	ANKRD19P
	ANKRD2
	ANKRD20A1
	ANKRD20A11P
	ANKRD20A4P
	ANKRD20A5P
	ANKRD20A8P
	ANKRD20A9P
	ANKRD22
	ANKRD23
	ANKRD24
	ANKRD26
	ANKRD26P1
	ANKRD27
	ANKRD28
	ANKRD29
	ANKRD30B
	ANKRD30BL
	ANKRD31
	ANKRD33
	ANKRD33B
	ANKRD33BP1
	ANKRD34A
	ANKRD34B
	ANKRD34C-AS1
	ANKRD35
	ANKRD36
	ANKRD36B
	ANKRD36BP1
	ANKRD36BP2
	ANKRD36C
	ANKRD37
	ANKRD39
	ANKRD40
	ANKRD40CL
	ANKRD42
	ANKRD44
	ANKRD46
	ANKRD49
	ANKRD50
	ANKRD52
	ANKRD53
	ANKRD54
	ANKRD55
	ANKRD6
	ANKRD60
	ANKRD61
	ANKRD62
	ANKRD63
	ANKRD65
	ANKRD7
	ANKRD9
	ANKS1A
	ANKS1B
	ANKS3
	ANKS6
	ANKZF1
	ANLN
	ANO1
	ANO10
	ANO2
	ANO3
	ANO4
	ANO5
	ANO6
	ANO7
	ANO7L1
	ANO8
	ANO9
	ANOS1
	ANP32A
	ANP32A-IT1
	ANP32B
	ANP32BP1
	ANP32BP3
	ANP32C
	ANP32D
	ANP32E
	ANPEP
	ANTKMT
	ANTXR1
	ANTXR2
	ANXA1
	ANXA10
	ANXA11
	ANXA13
	ANXA2
	ANXA2P1
	ANXA2P2
	ANXA2R
	ANXA2R-AS1
	ANXA3
	ANXA4
	ANXA5
	ANXA6
	ANXA7
	ANXA8
	ANXA8L1
	ANXA9
	AOAH
	AOC1
	AOC2
	AOC3
	AOC4P
	AOPEP
	AOX1
	AOX2P
	AP1AR
	AP1B1
	AP1G1
	AP1G2
	AP1G2-AS1
	AP1M1
	AP1M2
	AP1S1
	AP1S2
	AP1S3
	AP2A1
	AP2A2
	AP2B1
	AP2B1P1
	AP2M1
	AP2S1
	AP3B1
	AP3B2
	AP3D1
	AP3M1
	AP3M2
	AP3S1
	AP3S2
	AP4B1
	AP4B1-AS1
	AP4E1
	AP4M1
	AP4S1
	AP5B1
	AP5M1
	AP5S1
	AP5Z1
	APAF1
	APBA1
	APBA2
	APBA3
	APBB1
	APBB1IP
	APBB2
	APBB3
	APC
	APC2
	APCDD1
	APCDD1L
	APCDD1L-DT
	APEH
	APELA
	APEX1
	APEX2
	APH1A
	APH1B
	API5
	API5P1
	APIP
	APLN
	APLNR
	APLP1
	APLP2
	APMAP
	APOA1
	APOA2
	APOA4
	APOA5
	APOB
	APOBEC3B
	APOBEC3C
	APOBEC3D
	APOBEC3F
	APOBEC3G
	APOBEC3H
	APOBEC4
	APOBR
	APOC1
	APOC1P1
	APOC2
	APOC3
	APOD
	APOE
	APOF
	APOH
	APOL1
	APOL2
	APOL3
	APOL4
	APOL5
	APOL6
	APOLD1
	APOM
	APOO
	APOOP5
	APP
	APPAT
	APPBP2
	APPL1
	APPL2
	APRG1
	APRT
	APTR
	APTX
	AQP1
	AQP10
	AQP11
	AQP12A
	AQP12B
	AQP2
	AQP3
	AQP4
	AQP4-AS1
	AQP5
	AQP5-AS1
	AQP6
	AQP7
	AQP7B
	AQP9
	AQR
	AR
	ARAF
	ARAP1
	ARAP1-AS1
	ARAP1-AS2
	ARAP2
	ARAP3
	ARC
	ARCN1
	AREG
	AREL1
	ARF1
	ARF1P2
	ARF1P3
	ARF3
	ARF4
	ARF4-AS1
	ARF5
	ARF6
	ARFGAP1
	ARFGAP2
	ARFGAP3
	ARFGEF1
	ARFGEF1-DT
	ARFGEF2
	ARFGEF3
	ARFIP1
	ARFIP2
	ARFRP1
	ARG1
	ARG2
	ARGFX
	ARGLU1
	ARHGAP1
	ARHGAP10
	ARHGAP11A
	ARHGAP11A-SCG5
	ARHGAP11B
	ARHGAP12
	ARHGAP17
	ARHGAP18
	ARHGAP19
	ARHGAP19-SLIT1
	ARHGAP20
	ARHGAP21
	ARHGAP22
	ARHGAP22-IT1
	ARHGAP23
	ARHGAP24
	ARHGAP25
	ARHGAP26
	ARHGAP26-AS1
	ARHGAP26-IT1
	ARHGAP27
	ARHGAP27P1-BPTFP1-KPNA2P3
	ARHGAP27P2
	ARHGAP28
	ARHGAP29
	ARHGAP29-AS1
	ARHGAP30
	ARHGAP31
	ARHGAP31-AS1
	ARHGAP32
	ARHGAP33
	ARHGAP35
	ARHGAP36
	ARHGAP39
	ARHGAP4
	ARHGAP40
	ARHGAP42
	ARHGAP44
	ARHGAP45
	ARHGAP5
	ARHGAP5-AS1
	ARHGAP6
	ARHGAP8
	ARHGAP9
	ARHGDIA
	ARHGDIB
	ARHGDIG
	ARHGEF1
	ARHGEF10
	ARHGEF10L
	ARHGEF11
	ARHGEF12
	ARHGEF15
	ARHGEF16
	ARHGEF17
	ARHGEF17-AS1
	ARHGEF18
	ARHGEF19
	ARHGEF2
	ARHGEF2-AS2
	ARHGEF25
	ARHGEF26
	ARHGEF26-AS1
	ARHGEF28
	ARHGEF3
	ARHGEF34P
	ARHGEF35-AS1
	ARHGEF37
	ARHGEF38
	ARHGEF39
	ARHGEF4
	ARHGEF4-AS1
	ARHGEF40
	ARHGEF5
	ARHGEF6
	ARHGEF7
	ARHGEF9
	ARHGEF9-IT1
	ARID1A
	ARID1B
	ARID2
	ARID3A
	ARID3B
	ARID4A
	ARID4B
	ARID5A
	ARID5B
	ARIH1
	ARIH2
	ARIH2OS
	ARL1
	ARL10
	ARL13B
	ARL14
	ARL14EP
	ARL14EPL
	ARL15
	ARL16
	ARL17A
	ARL17B
	ARL2
	ARL2-SNX15
	ARL2BP
	ARL2BPP3
	ARL3
	ARL4A
	ARL4AP2
	ARL4AP3
	ARL4AP5
	ARL4C
	ARL4D
	ARL5A
	ARL5B
	ARL6
	ARL6IP1
	ARL6IP4
	ARL6IP5
	ARL6IP6
	ARL8A
	ARL8B
	ARL9
	ARLNC1
	ARMC1
	ARMC10
	ARMC10P1
	ARMC12
	ARMC2
	ARMC3
	ARMC5
	ARMC6
	ARMC7
	ARMC8
	ARMC9
	ARMCX1
	ARMCX2
	ARMCX3
	ARMCX4
	ARMCX5
	ARMCX5-GPRASP2
	ARMCX6
	ARMCX7P
	ARMH1
	ARMH3
	ARMH4
	ARMT1
	ARNILA
	ARNT
	ARNT2
	ARNT2-DT
	ARNTL
	ARNTL2
	ARPC1A
	ARPC1AP2
	ARPC1B
	ARPC2
	ARPC3
	ARPC3P1
	ARPC3P2
	ARPC3P3
	ARPC4
	ARPC4-TTLL3
	ARPC5
	ARPC5L
	ARPIN
	ARPIN-AP3S2
	ARPP19
	ARPP19P1
	ARPP19P2
	ARPP21
	ARRB1
	ARRB2
	ARRDC1
	ARRDC1-AS1
	ARRDC2
	ARRDC3
	ARRDC4
	ARSA
	ARSB
	ARSD
	ARSG
	ARSI
	ARSJ
	ARSK
	ARSL
	ART3
	ART4
	ARTN
	ARV1
	ARVCF
	ARX
	AS3MT
	ASAH1
	ASAH1-AS1
	ASAH2
	ASAH2B
	ASAP1
	ASAP1-IT1
	ASAP1-IT2
	ASAP2
	ASAP3
	ASB1
	ASB11
	ASB12
	ASB13
	ASB14
	ASB16-AS1
	ASB18
	ASB2
	ASB3
	ASB6
	ASB7
	ASB8
	ASB9
	ASCC1
	ASCC2
	ASCC3
	ASCL1
	ASCL2
	ASCL5
	ASDURF
	ASF1A
	ASF1B
	ASGR1
	ASGR2
	ASH1L
	ASH1L-AS1
	ASH2L
	ASIC1
	ASIC2
	ASIC3
	ASIP
	ASL
	ASMT
	ASMTL
	ASNS
	ASNSD1
	ASNSP1
	ASPA
	ASPDH
	ASPH
	ASPHD1
	ASPHD2
	ASPM
	ASPN
	ASPRV1
	ASPSCR1
	ASRGL1
	ASS1
	ASS1P11
	ASS1P12
	ASS1P7
	ASTE1
	ASTILCS
	ASTN1
	ASTN2
	ASXL1
	ASXL2
	ASXL3
	ASZ1
	ATAD1
	ATAD2
	ATAD2B
	ATAD3A
	ATAD3B
	ATAD3C
	ATAD5
	ATAT1
	ATCAY
	ATE1
	ATE1-AS1
	ATF1
	ATF1P1
	ATF2
	ATF3
	ATF4
	ATF4P4
	ATF5
	ATF6
	ATF6B
	ATF7
	ATF7-AS1
	ATF7-NPFF
	ATF7IP
	ATF7IP2
	ATG10
	ATG101
	ATG12
	ATG13
	ATG14
	ATG16L1
	ATG16L2
	ATG2A
	ATG2B
	ATG3
	ATG4A
	ATG4B
	ATG4C
	ATG4D
	ATG5
	ATG7
	ATG9A
	ATG9B
	ATIC
	ATL1
	ATL2
	ATL3
	ATM
	ATMIN
	ATN1
	ATOH1
	ATOH8
	ATOX1
	ATP10A
	ATP10B
	ATP10D
	ATP11A
	ATP11A-AS1
	ATP11B
	ATP11C
	ATP13A1
	ATP13A2
	ATP13A3
	ATP13A3-DT
	ATP13A4
	ATP13A5-AS1
	ATP1A1
	ATP1A1-AS1
	ATP1A2
	ATP1A3
	ATP1A4
	ATP1B1
	ATP1B2
	ATP1B3
	ATP1B3P1
	ATP23
	ATP2A1
	ATP2A1-AS1
	ATP2A2
	ATP2A3
	ATP2B1
	ATP2B1-AS1
	ATP2B2
	ATP2B3
	ATP2B4
	ATP2C1
	ATP2C2
	ATP2C2-AS1
	ATP4A
	ATP4B
	ATP5F1A
	ATP5F1AP2
	ATP5F1AP3
	ATP5F1AP7
	ATP5F1B
	ATP5F1C
	ATP5F1D
	ATP5F1E
	ATP5F1EP2
	ATP5IF1
	ATP5MC1
	ATP5MC1P4
	ATP5MC1P5
	ATP5MC2
	ATP5MC2P4
	ATP5MC3
	ATP5ME
	ATP5MF
	ATP5MF-PTCD1
	ATP5MG
	ATP5MGL
	ATP5MJ
	ATP5MK
	ATP5MKP1
	ATP5PB
	ATP5PBP6
	ATP5PBP7
	ATP5PD
	ATP5PDP1
	ATP5PDP4
	ATP5PF
	ATP5PFP1
	ATP5PO
	ATP6AP1
	ATP6AP1L
	ATP6AP2
	ATP6V0A1
	ATP6V0A2
	ATP6V0A4
	ATP6V0B
	ATP6V0CP4
	ATP6V0D1
	ATP6V0D1-DT
	ATP6V0D2
	ATP6V0E1
	ATP6V0E2
	ATP6V0E2-AS1
	ATP6V1A
	ATP6V1B2
	ATP6V1C1
	ATP6V1C2
	ATP6V1D
	ATP6V1E1
	ATP6V1E1P1
	ATP6V1E1P3
	ATP6V1E2
	ATP6V1F
	ATP6V1FNB
	ATP6V1G1
	ATP6V1G1P2
	ATP6V1H
	ATP7A
	ATP7B
	ATP8A1
	ATP8A2
	ATP8B1
	ATP8B1-AS1
	ATP8B2
	ATP8B3
	ATP8B4
	ATP8B5P
	ATP9A
	ATP9B
	ATPAF1
	ATPAF2
	ATPSCKMT
	ATR
	ATRAID
	ATRIP
	ATRN
	ATRNL1
	ATRX
	ATXN1
	ATXN1-AS1
	ATXN10
	ATXN1L
	ATXN2
	ATXN2L
	ATXN3
	ATXN7
	ATXN7L1
	ATXN7L2
	ATXN7L3
	ATXN7L3-AS1
	ATXN7L3B
	AUH
	AUNIP
	AUP1
	AURKA
	AURKAIP1
	AURKAP1
	AURKB
	AURKC
	AUTS2
	AVEN
	AVIL
	AVL9
	AVPI1
	AVPR1A
	AVPR1B
	AVPR2
	AXDND1
	AXIN1
	AXIN2
	AXL
	AZGP1
	AZI2
	AZIN1
	AZIN2
	B2M
	B3GALNT1
	B3GALNT2
	B3GALT1
	B3GALT2
	B3GALT4
	B3GALT5
	B3GALT5-AS1
	B3GALT6
	B3GALT9
	B3GAT1
	B3GAT3
	B3GLCT
	B3GNT2
	B3GNT3
	B3GNT4
	B3GNT5
	B3GNT6
	B3GNT7
	B3GNT8
	B3GNT9
	B3GNTL1
	B4GALNT1
	B4GALNT2
	B4GALNT3
	B4GALNT4
	B4GALT1
	B4GALT1-AS1
	B4GALT2
	B4GALT3
	B4GALT4
	B4GALT5
	B4GALT6
	B4GALT7
	B4GAT1
	B4GAT1-DT
	B9D1
	B9D2
	BAALC
	BAALC-AS1
	BAAT
	BABAM1
	BABAM2
	BACE1
	BACE1-AS
	BACE2
	BACH1
	BACH1-IT2
	BACH1-IT3
	BACH2
	BAD
	BAG1
	BAG2
	BAG3
	BAG4
	BAG5
	BAG6
	BAGE
	BAGE2
	BAHCC1
	BAHD1
	BAIAP2
	BAIAP2-DT
	BAIAP2L1
	BAIAP2L2
	BAIAP3
	BAK1
	BALR6
	BAMBI
	BANF1
	BANF1P2
	BANF1P3
	BANF1P4
	BANP
	BAP1
	BARD1
	BARHL2
	BARX1
	BARX1-DT
	BARX2
	BASP1
	BASP1-AS1
	BASP1P1
	BATF
	BATF2
	BATF3
	BAX
	BAZ1A
	BAZ1A-AS1
	BAZ1B
	BAZ2A
	BAZ2B
	BAZ2B-AS1
	BBC3
	BBIP1
	BBLN
	BBOF1
	BBOX1
	BBOX1-AS1
	BBS1
	BBS10
	BBS12
	BBS2
	BBS5
	BBS7
	BBS9
	BBX
	BCAM
	BCAN
	BCAN-AS1
	BCAN-AS2
	BCAP29
	BCAP31
	BCAP31P2
	BCAR1
	BCAR3
	BCAR3-AS1
	BCAR4
	BCAS1
	BCAS2
	BCAS2P1
	BCAS2P2
	BCAS2P3
	BCAS3
	BCAS4
	BCAT1
	BCAT2
	BCCIP
	BCDIN3D
	BCDIN3D-AS1
	BCHE
	BCKDHA
	BCKDHB
	BCKDK
	BCL10
	BCL10-AS1
	BCL11A
	BCL11B
	BCL2
	BCL2A1
	BCL2L1
	BCL2L1-AS1
	BCL2L10
	BCL2L11
	BCL2L12
	BCL2L13
	BCL2L14
	BCL2L15
	BCL2L2
	BCL2L2-PABPN1
	BCL3
	BCL6
	BCL7A
	BCL7B
	BCL7C
	BCL9
	BCL9L
	BCLAF1
	BCLAF1P1
	BCLAF1P2
	BCLAF3
	BCO1
	BCO2
	BCOR
	BCORL1
	BCR
	BCS1L
	BCYRN1
	BDH1
	BDH2
	BDH2P1
	BDKRB1
	BDKRB2
	BDNF
	BDNF-AS
	BDP1
	BEAN1-AS1
	BECN1
	BECN2
	BEGAIN
	BEND2
	BEND3
	BEND3P1
	BEND3P3
	BEND4
	BEND5
	BEND6
	BEND7
	BEST1
	BEST2
	BEST3
	BEST4
	BET1
	BET1L
	BEX1
	BEX2
	BEX3
	BEX4
	BFAR
	BFSP1
	BFSP2-AS1
	BGLAP
	BGN
	BHLHA15
	BHLHB9
	BHLHE40
	BHLHE40-AS1
	BHLHE41
	BHMT
	BHMT2
	BICC1
	BICD1
	BICD2
	BICDL1
	BICDL2
	BICRA
	BICRA-AS2
	BICRAL
	BID
	BIK
	BIN1
	BIN2
	BIN3
	BIN3-IT1
	BIRC2
	BIRC3
	BIRC5
	BIRC6
	BIRC6-AS2
	BIRC7
	BISPR
	BIVM
	BIVM-ERCC5
	BLACAT1
	BLACE
	BLCAP
	BLK
	BLM
	BLMH
	BLOC1S2
	BLOC1S3
	BLOC1S4
	BLOC1S5
	BLOC1S5-TXNDC5
	BLOC1S6
	BLVRA
	BLVRB
	BLZF1
	BLZF2P
	BMERB1
	BMF
	BMI1
	BMP1
	BMP2
	BMP2K
	BMP3
	BMP4
	BMP5
	BMP6
	BMP7
	BMP7-AS1
	BMP8A
	BMP8B
	BMPER
	BMPR1A
	BMPR1AP1
	BMPR1AP2
	BMPR1B
	BMPR1B-DT
	BMPR2
	BMS1
	BMS1P1
	BMS1P10
	BMS1P16
	BMS1P17
	BMS1P18
	BMS1P2
	BMS1P2-AGAP9
	BMS1P20
	BMS1P22
	BMS1P23
	BMS1P4-AGAP5
	BMS1P8
	BMT2
	BMX
	BNC1
	BNC2
	BNC2-AS1
	BNIP2
	BNIP3
	BNIP3L
	BNIP3P1
	BNIP3P17
	BNIP5
	BNIPL
	BOC
	BOD1
	BOD1L1
	BOK
	BOK-AS1
	BOLA1
	BOLA2
	BOLA2-SMG1P6
	BOLA2B
	BOLA3
	BOLA3-DT
	BOLA3P3
	BOP1
	BORA
	BORCS5
	BORCS6
	BORCS7
	BORCS7-ASMT
	BORCS8
	BORCS8P1
	BPESC1
	BPHL
	BPI
	BPIFA2
	BPIFB2
	BPIFB6
	BPIFC
	BPNT1
	BPNT2
	BPTF
	BPTFP1
	BRAF
	BRAFP1
	BRCA1
	BRCA2
	BRCC3
	BRD1
	BRD2
	BRD3
	BRD3OS
	BRD4
	BRD7
	BRD7P2
	BRD7P3
	BRD7P4
	BRD8
	BRD9
	BRDT
	BRF1
	BRF2
	BRI3
	BRI3BP
	BRICD5
	BRINP3
	BRIP1
	BRIX1
	BRIX1P1
	BRK1
	BRME1
	BRMS1
	BRMS1L
	BROX
	BRPF1
	BRPF3
	BRPF3-AS1
	BRSK1
	BRSK2
	BRWD1
	BRWD1-AS2
	BRWD3
	BSCL2
	BSDC1
	BSG
	BSG-AS1
	BSN
	BSN-DT
	BSPRY
	BST1
	BST2
	BTAF1
	BTBD1
	BTBD11
	BTBD16
	BTBD17
	BTBD19
	BTBD2
	BTBD3
	BTBD6
	BTBD7
	BTBD8
	BTBD9
	BTBD9-AS1
	BTC
	BTD
	BTF3
	BTF3L4
	BTF3L4P1
	BTF3L4P2
	BTF3L4P3
	BTF3P10
	BTF3P11
	BTF3P12
	BTF3P16
	BTF3P2
	BTF3P3
	BTF3P5
	BTF3P6
	BTF3P8
	BTG1
	BTG1-DT
	BTG2
	BTG3
	BTG3-AS1
	BTN1A1
	BTN2A1
	BTN2A2
	BTN2A3P
	BTN3A1
	BTN3A2
	BTN3A3
	BTNL3
	BTNL9
	BTRC
	BUB1
	BUB1B
	BUB3
	BUD23
	BUD31
	BUD31P2
	BVES
	BVES-AS1
	BYSL
	BZW1
	BZW1P1
	BZW1P2
	BZW2
	C10orf105
	C10orf53
	C10orf71
	C10orf82
	C10orf88
	C10orf88B
	C10orf90
	C10orf95
	C10orf95-AS1
	C11orf1
	C11orf16
	C11orf21
	C11orf24
	C11orf45
	C11orf49
	C11orf52
	C11orf53
	C11orf54
	C11orf58
	C11orf65
	C11orf68
	C11orf71
	C11orf80
	C11orf86
	C11orf91
	C11orf96
	C11orf98
	C12orf29
	C12orf4
	C12orf40
	C12orf42
	C12orf43
	C12orf50
	C12orf57
	C12orf60
	C12orf71
	C12orf71BP
	C12orf73
	C12orf75
	C12orf76
	C13orf46
	C14orf119
	C14orf132
	C14orf28
	C14orf39
	C14orf93
	C15orf39
	C15orf40
	C15orf48
	C15orf61
	C15orf62
	C15orf65
	C16orf54
	C16orf72
	C16orf74
	C16orf82
	C16orf86
	C16orf87
	C16orf89
	C16orf91
	C16orf95
	C16orf95-DT
	C16orf96
	C17orf100
	C17orf107
	C17orf113
	C17orf49
	C17orf58
	C17orf64
	C17orf67
	C17orf75
	C17orf80
	C17orf97
	C17orf98
	C17orf99
	C18orf21
	C18orf21P1
	C18orf54
	C19orf12
	C19orf18
	C19orf25
	C19orf33
	C19orf38
	C19orf44
	C19orf47
	C19orf48
	C19orf53
	C19orf54
	C19orf71
	C19orf81
	C1D
	C1DP1
[truncated: 21,945 more rows]
